# Supplementary material for: tsRNA-3025a Impairs Mitochondrial Function and Autophagy to Inhibit Myocardial Regeneration and Repair Following Ischemia–Reperfusion Injury
Source: J Cardiovasc Dev Dis. 2026 Jun 12;13(6):266. doi: 10.3390/jcdd13060266 (PMC13302443; doi:10.3390/jcdd13060266)
Supplement: Supplementary file 1 [file jcdd-13-00266-s001.zip]

Archive with 2 entries (2 files):
- Supplementary Material.pdf
- Table S7 RNA-seq analysis of antioxidant enzyme pathway genes.xlsx
