# Supplementary material for: tsRNA-3025a Impairs Mitochondrial Function and Autophagy to Inhibit Myocardial Regeneration and Repair Following Ischemia–Reperfusion Injury
Source: J Cardiovasc Dev Dis. 2026 Jun 12;13(6):266. doi: 10.3390/jcdd13060266 (PMC13302443; doi:10.3390/jcdd13060266)
Supplement: Supplementary file 1 [file jcdd-13-00266-s001.zip › Table S7 RNA-seq analysis of antioxidant enzyme pathway genes.xlsx]

## Sheet: Sheet1
RNA-seq analysis of part antioxidant enzyme pathway genes: OGD/R + tsRNA3025a inhibitor vs. OGD/R group
gene_id	BaseMean_DESeq2	BaseMean_control_Negative	BaseMean_case_Treat3025	FoldChange	log2FoldChange	p-value	q-value	Regulation	FPKM_OGDR+tsr3025a_1	FPKM_OGDR+tsr3025a_2	FPKM_OGDR+tsr3025a_3	FPKM_OGDR1	FPKM_OGDR2	FPKM_OGDR3	gene_Dbxref	description	coding_type	pathway	pathway_description	GO_ID	GO_term	wiki_ID	wiki_term	Reactome_ID	Reactome_term	TF_family
GPX8	3001.57	2764.62	3238.52	1.17159	0.22847	0.0010007	0.0206269	Up	21.8583	21.0151	21.3361	17.1433	18.9289	19.1135	493869	glutathione peroxidase 8 (putative)	protein_coding	hsa00480,hsa04918,hsa05014,hsa05016,hsa05022	Glutathione metabolism|Thyroid hormone synthesis|Amyotrophic lateral sclerosis|Huntington disease|Pathways of neurodegeneration - multiple diseases	GO:0004601,GO:0004602,GO:0005515,GO:0005788,GO:0016020,GO:0034599,GO:0098869	peroxidase activity|glutathione peroxidase activity|protein binding|endoplasmic reticulum lumen|membrane|cellular response to oxidative stress|cellular oxidant detoxification			R-HSA-2262752,R-HSA-3299685,R-HSA-8953897,R-HSA-9711123	Cellular responses to stress|Detoxification of Reactive Oxygen Species|Cellular responses to stimuli|Cellular response to chemical stress
SLC16A7	442.178	342.209	542.147	1.58591	0.665312	8.78393e-05	0.00299878	Up	1.04609	0.72788	0.995143	0.44094	0.689816	0.627901	9194	solute carrier family 16 member 7	protein_coding			GO:0005477,GO:0005515,GO:0005654,GO:0005829,GO:0005886,GO:0008028,GO:0015129,GO:0015293,GO:0015718,GO:0016323,GO:0035873,GO:0035879,GO:0042802,GO:0050833,GO:0098685,GO:0098686,GO:0098688,GO:0098839,GO:0098978,GO:0150104,GO:1901475	pyruvate secondary active transmembrane transporter activity|protein binding|nucleoplasm|cytosol|plasma membrane|monocarboxylic acid transmembrane transporter activity|lactate transmembrane transporter activity|symporter activity|monocarboxylic acid transport|basolateral plasma membrane|lactate transmembrane transport|plasma membrane lactate transport|identical protein binding|pyruvate transmembr…	WP5314,WP4673	Lactate shuttle in glial cells|Male infertility	R-HSA-382551,R-HSA-425366,R-HSA-425407,R-HSA-433692	Transport of small molecules|Transport of bile salts and organic acids, metal ions and amine compounds|SLC-mediated transmembrane transport|Proton-coupled monocarboxylate transport
SLC25A24	2720.92	2448.69	2993.16	1.22259	0.289945	6.11072e-05	0.00225414	Up	16.3381	16.4434	15.7128	12.2982	13.8615	13.7827	29957	solute carrier family 25 member 24	protein_coding			GO:0000295,GO:0005347,GO:0005509,GO:0005739,GO:0005743,GO:0006839,GO:0015866,GO:0015867,GO:0016020,GO:0034599,GO:0051503,GO:0071277,GO:0140987,GO:0140988,GO:1990544	adenine nucleotide transmembrane transporter activity|ATP transmembrane transporter activity|calcium ion binding|mitochondrion|mitochondrial inner membrane|mitochondrial transport|ADP transport|ATP transport|membrane|cellular response to oxidative stress|adenine nucleotide transport|cellular response to calcium ion|ATP:inorganic phosphate antiporter activity|ADP:inorganic phosphate antiporter act…
SLC25A36	2497.98	2173.83	2822.13	1.29878	0.37716	4.82269e-05	0.00187136	Up	11.496	10.0275	10.9034	7.36068	9.60544	8.18135	55186	solute carrier family 25 member 36	protein_coding			GO:0000002,GO:0005739,GO:0005743,GO:0006864,GO:0007005,GO:0015218,GO:0051881,GO:1990519	mitochondrial genome maintenance|mitochondrion|mitochondrial inner membrane|pyrimidine nucleotide transport|mitochondrion organization|pyrimidine nucleotide transmembrane transporter activity|regulation of mitochondrial membrane potential|pyrimidine nucleotide import into mitochondrion
SLC25A46	1600.66	1390.3	1811.02	1.30316	0.382011	7.72941e-06	0.000437343	Up	9.36357	8.69105	9.71984	6.62046	7.77335	7.07559	91137	solute carrier family 25 member 46	protein_coding			GO:0000266,GO:0000422,GO:0005515,GO:0005739,GO:0005741,GO:0006839,GO:0007416,GO:0008535,GO:0016358,GO:0021554,GO:0021702,GO:0022011,GO:0031987,GO:0042407,GO:0044877,GO:0048936,GO:0055091,GO:0061564,GO:0065003,GO:0090149	mitochondrial fission|autophagy of mitochondrion|protein binding|mitochondrion|mitochondrial outer membrane|mitochondrial transport|synapse assembly|respiratory chain complex IV assembly|dendrite development|optic nerve development|cerebellar Purkinje cell differentiation|myelination in peripheral nervous system|locomotion involved in locomotory behavior|cristae formation|protein-containing compl…
SLC30A9	2087.39	1885.33	2289.45	1.21484	0.280764	0.00159937	0.0292154	Up	8.8677	7.88598	8.36832	6.10667	7.64034	7.07886	10463	solute carrier family 30 member 9	protein_coding			GO:0003682,GO:0005385,GO:0005634,GO:0005783,GO:0005856,GO:0006289,GO:0006829,GO:0006882,GO:0010821,GO:0015297,GO:0016922,GO:0030374,GO:0031410,GO:0031966,GO:0045944,GO:0071577	chromatin binding|zinc ion transmembrane transporter activity|nucleus|endoplasmic reticulum|cytoskeleton|nucleotide-excision repair|zinc ion transport|intracellular zinc ion homeostasis|regulation of mitochondrion organization|antiporter activity|nuclear receptor binding|nuclear receptor coactivator activity|cytoplasmic vesicle|mitochondrial membrane|positive regulation of transcription by RNA po…	WP3529	Zinc homeostasis
SLC35F5	2425.94	2179.96	2671.92	1.22597	0.293928	0.000184452	0.00537902	Up	4.59089	4.39104	4.6734	3.37247	3.96554	3.87799	80255	solute carrier family 35 member F5	protein_coding			GO:0016020	membrane
SLC36A4	615.09	522.652	707.528	1.35518	0.438487	0.000626648	0.0142167	Up	2.5518	2.52264	2.8181	1.715	2.36318	1.79294	120103	solute carrier family 36 member 4	protein_coding	hsa04974	Protein digestion and absorption	GO:0003333,GO:0005765,GO:0005774,GO:0005886,GO:0015180,GO:0015193,GO:0015196,GO:0015293,GO:0015808,GO:0015824,GO:0015827,GO:1904271,GO:1904556	amino acid transmembrane transport|lysosomal membrane|vacuolar membrane|plasma membrane|L-alanine transmembrane transporter activity|L-proline transmembrane transporter activity|L-tryptophan transmembrane transporter activity|symporter activity|L-alanine transport|proline transport|tryptophan transport|L-proline import across plasma membrane|L-tryptophan transmembrane transport			R-HSA-1430728,R-HSA-352230,R-HSA-382551,R-HSA-425393,R-HSA-425407,R-HSA-71240,R-HSA-71291	Metabolism|Amino acid transport across the plasma membrane|Transport of small molecules|Transport of inorganic cations/anions and amino acids/oligopeptides|SLC-mediated transmembrane transport|Tryptophan catabolism|Metabolism of amino acids and derivatives
SLC37A2	1361	1484.8	1237.2	0.83324	-0.263196	0.00155453	0.0285238	Down	7.9823	7.4605	7.50821	8.87725	9.00029	9.85326	219855	solute carrier family 37 member 2	protein_coding			GO:0005789,GO:0008643,GO:0015760,GO:0035435,GO:0061513,GO:0070062	endoplasmic reticulum membrane|carbohydrate transport|glucose-6-phosphate transport|phosphate ion transmembrane transport|glucose 6-phosphate:inorganic phosphate antiporter activity|extracellular exosome	WP2877	Vitamin D receptor pathway	R-HSA-1430728,R-HSA-70263,R-HSA-70326,R-HSA-71387	Metabolism|Gluconeogenesis|Glucose metabolism|Metabolism of carbohydrates
SLC38A2	18536.9	16390.9	20682.9	1.26192	0.335624	5.51201e-07	5.21878e-05	Up	104.676	103.692	112.33	80.0848	93.6664	82.1868	54407	solute carrier family 38 member 2	protein_coding	hsa04974,hsa04724,hsa04727	Protein digestion and absorption|Glutamatergic synapse|GABAergic synapse	GO:0003333,GO:0005283,GO:0005295,GO:0005298,GO:0005515,GO:0005737,GO:0005886,GO:0005903,GO:0006814,GO:0006836,GO:0006865,GO:0006868,GO:0007565,GO:0010628,GO:0014850,GO:0015171,GO:0015172,GO:0015186,GO:0015194,GO:0015655,GO:0015800,GO:0015804,GO:0015824,GO:0015825,GO:0021987,GO:0030424,GO:0030425,GO:0031460,GO:0032328,GO:0033120,GO:0034198,GO:0042383,GO:0043025,GO:0043090,GO:0071260,GO:0080135,GO:…	amino acid transmembrane transport|amino acid:sodium symporter activity|neutral L-amino acid:sodium symporter activity|proline:sodium symporter activity|protein binding|cytoplasm|plasma membrane|brush border|sodium ion transport|neurotransmitter transport|amino acid transport|glutamine transport|female pregnancy|positive regulation of gene expression|response to muscle activity|amino acid transme…	WP5083,WP4808,WP474	Neuroinflammation and glutamatergic signaling|Endochondral ossification with skeletal dysplasias|Endochondral ossification	R-HSA-112310,R-HSA-112315,R-HSA-112316,R-HSA-210500,R-HSA-352230,R-HSA-382551,R-HSA-425393,R-HSA-425407	Neurotransmitter release cycle|Transmission across Chemical Synapses|Neuronal System|Glutamate Neurotransmitter Release Cycle|Amino acid transport across the plasma membrane|Transport of small molecules|Transport of inorganic cations/anions and amino acids/oligopeptides|SLC-mediated transmembrane transport
SLC39A10	583.852	467.421	700.283	1.4997	0.58467	1.22708e-06	0.000102512	Up	1.53187	1.61201	1.57255	0.912245	1.21136	1.04586	57181	solute carrier family 39 member 10	protein_coding	hsa05010,hsa05012	Alzheimer disease|Parkinson disease	GO:0001837,GO:0002903,GO:0005385,GO:0005515,GO:0005886,GO:0006882,GO:0015701,GO:0016324,GO:0030890,GO:0050861,GO:0071577,GO:0071578,GO:0140410	epithelial to mesenchymal transition|negative regulation of B cell apoptotic process|zinc ion transmembrane transporter activity|protein binding|plasma membrane|intracellular zinc ion homeostasis|bicarbonate transport|apical plasma membrane|positive regulation of B cell proliferation|positive regulation of B cell receptor signaling pathway|zinc ion transmembrane transport|zinc ion import across p…	WP2882,WP2884,WP3529	Nuclear receptors meta-pathway|NRF2 pathway|Zinc homeostasis	R-HSA-382551,R-HSA-425366,R-HSA-425407,R-HSA-425410,R-HSA-435354,R-HSA-442380	Transport of small molecules|Transport of bile salts and organic acids, metal ions and amine compounds|SLC-mediated transmembrane transport|Metal ion SLC transporters|Zinc transporters|Zinc influx into cells by the SLC39 gene family
SLC4A7	1023.52	842.46	1204.59	1.4306	0.516618	2.13886e-05	0.000949254	Up	3.44314	3.09003	3.59149	1.87485	2.66184	2.58875	9497	solute carrier family 4 member 7	protein_coding			GO:0005452,GO:0005515,GO:0005886,GO:0006164,GO:0006221,GO:0008509,GO:0008510,GO:0015698,GO:0015701,GO:0016020,GO:0016323,GO:0016324,GO:0032420,GO:0035725,GO:0051453,GO:0055085,GO:0060117,GO:0071363,GO:0090383,GO:0098656	solute:inorganic anion antiporter activity|protein binding|plasma membrane|purine nucleotide biosynthetic process|pyrimidine nucleotide biosynthetic process|monoatomic anion transmembrane transporter activity|sodium:bicarbonate symporter activity|inorganic anion transport|bicarbonate transport|membrane|basolateral plasma membrane|apical plasma membrane|stereocilium|sodium ion transmembrane transp…	WP4754	IL-18 signaling pathway	R-HSA-162582,R-HSA-194315,R-HSA-382551,R-HSA-425381,R-HSA-425393,R-HSA-425407,R-HSA-9012999,R-HSA-9013405,R-HSA-9013406,R-HSA-9013407,R-HSA-9013409,R-HSA-9035034,R-HSA-9716542	Signal Transduction|Signaling by Rho GTPases|Transport of small molecules|Bicarbonate transporters|Transport of inorganic cations/anions and amino acids/oligopeptides|SLC-mediated transmembrane transport|RHO GTPase cycle|RHOD GTPase cycle|RHOQ GTPase cycle|RHOH GTPase cycle|RHOJ GTPase cycle|RHOF GTPase cycle|Signaling by Rho GTPases, Miro GTPases and RHOBTB3
SLC5A3	2188.45	1882.83	2494.06	1.32498	0.405968	0.000203306	0.00588057	Up	5.30474	5.20108	5.52671	3.16911	4.48984	4.51971	6526	mitochondrial ribosomal protein S6	protein_coding			GO:0005365,GO:0005367,GO:0005412,GO:0005515,GO:0005886,GO:0006020,GO:0006814,GO:0007422,GO:0008076,GO:0015146,GO:0015150,GO:0015166,GO:0015459,GO:0015750,GO:0015756,GO:0015791,GO:0015798,GO:0016020,GO:0016323,GO:0016324,GO:0043085,GO:0043576,GO:0044325,GO:0048471,GO:0150104,GO:1903428,GO:1904659,GO:1904679,GO:1905477	myo-inositol transmembrane transporter activity|myo-inositol:sodium symporter activity|glucose:sodium symporter activity|protein binding|plasma membrane|inositol metabolic process|sodium ion transport|peripheral nervous system development|voltage-gated potassium channel complex|pentose transmembrane transporter activity|fucose transmembrane transporter activity|polyol transmembrane transporter ac…	WP2882,WP2884	Nuclear receptors meta-pathway|NRF2 pathway
SLC7A1	8337.66	8895.79	7779.52	0.874495	-0.193477	0.00279759	0.0452006	Down	23.689	26.5255	27.0876	30.443	30.2984	28.3002	6541	solute carrier family 7 member 1	protein_coding	hsa05206	MicroRNAs in cancer	GO:0000064,GO:0001618,GO:0005290,GO:0005515,GO:0005886,GO:0006865,GO:0009925,GO:0015171,GO:0015174,GO:0015189,GO:0015807,GO:0015819,GO:0015822,GO:0016020,GO:0016323,GO:0016324,GO:0032991,GO:0042102,GO:0046718,GO:0061459,GO:0089718,GO:0097638,GO:0150104,GO:1903352,GO:1903401,GO:1903810,GO:1903826	L-ornithine transmembrane transporter activity|virus receptor activity|L-histidine transmembrane transporter activity|protein binding|plasma membrane|amino acid transport|basal plasma membrane|amino acid transmembrane transporter activity|basic amino acid transmembrane transporter activity|L-lysine transmembrane transporter activity|L-amino acid transport|lysine transport|ornithine transport|memb…	WP3888	VEGFA-VEGFR2 signaling	R-HSA-352230,R-HSA-382551,R-HSA-425393,R-HSA-425407	Amino acid transport across the plasma membrane|Transport of small molecules|Transport of inorganic cations/anions and amino acids/oligopeptides|SLC-mediated transmembrane transport
SLC9A8	1069.8	1163.81	975.791	0.838416	-0.254262	0.00295697	0.046765	Down	3.06786	3.11266	3.37411	3.82792	3.88073	3.76836	23315	solute carrier family 9 member A8	protein_coding			GO:0000139,GO:0001669,GO:0001675,GO:0005515,GO:0006811,GO:0015385,GO:0015386,GO:0016324,GO:0032585,GO:0032588,GO:0035725,GO:0051453,GO:0071805,GO:1902600,GO:1905526	Golgi membrane|acrosomal vesicle|acrosome assembly|protein binding|monoatomic ion transport|sodium:proton antiporter activity|potassium:proton antiporter activity|apical plasma membrane|multivesicular body membrane|trans-Golgi network membrane|sodium ion transmembrane transport|regulation of intracellular pH|potassium ion transmembrane transport|proton transmembrane transport|regulation of Golgi …			R-HSA-382551,R-HSA-425393,R-HSA-425407,R-HSA-425986	Transport of small molecules|Transport of inorganic cations/anions and amino acids/oligopeptides|SLC-mediated transmembrane transport|Sodium/Proton exchangers
NFE2L1	18140.5	19408.2	16872.8	0.86933	-0.202024	0.000220315	0.00623288	Down	82.1023	87.248	85.4644	103.519	95.5793	96.1469	4779	NFE2 like bZIP transcription factor 1	protein_coding			GO:0000785,GO:0000978,GO:0000981,GO:0003700,GO:0005515,GO:0005634,GO:0005654,GO:0005789,GO:0005829,GO:0006357,GO:0006783,GO:0008203,GO:0008289,GO:0009653,GO:0042802	chromatin|RNA polymerase II cis-regulatory region sequence-specific DNA binding|DNA-binding transcription factor activity, RNA polymerase II-specific|DNA-binding transcription factor activity|protein binding|nucleus|nucleoplasm|endoplasmic reticulum membrane|cytosol|regulation of transcription by RNA polymerase II|heme biosynthetic process|cholesterol metabolic process|lipid binding|anatomical st…
NFE2L2	2165.5	1767.9	2563.09	1.45004	0.536097	2.5072e-07	2.96727e-05	Up	20.9643	17.88	21.0843	11.5189	14.4685	15.6078	4780	NFE2 like bZIP transcription factor 2	protein_coding	hsa04141,hsa05200,hsa05208,hsa05225,hsa05012,hsa05417,hsa05418	Protein processing in endoplasmic reticulum|Pathways in cancer|Chemical carcinogenesis - reactive oxygen species|Hepatocellular carcinoma|Parkinson disease|Lipid and atherosclerosis|Fluid shear stress and atherosclerosis	GO:0000785,GO:0000976,GO:0000978,GO:0000981,GO:0001221,GO:0001228,GO:0002931,GO:0003677,GO:0003700,GO:0005515,GO:0005634,GO:0005654,GO:0005737,GO:0005794,GO:0005813,GO:0005829,GO:0005886,GO:0006357,GO:0006954,GO:0006979,GO:0010499,GO:0010628,GO:0010667,GO:0010976,GO:0016567,GO:0019904,GO:0030194,GO:0030968,GO:0031625,GO:0032993,GO:0034599,GO:0036003,GO:0036499,GO:0042149,GO:0043161,GO:0043536,GO:…	chromatin|transcription cis-regulatory region binding|RNA polymerase II cis-regulatory region sequence-specific DNA binding|DNA-binding transcription factor activity, RNA polymerase II-specific|transcription coregulator binding|DNA-binding transcription activator activity, RNA polymerase II-specific|response to ischemia|DNA binding|DNA-binding transcription factor activity|protein binding|nucleus…	WP4698,WP3,WP4357,WP5413,WP5331,WP4874,WP2857,WP3670,WP408,WP3612,WP2586,WP3953,WP4206,WP2882,WP4269,WP3624,WP2435,WP4925,WP2873,WP2884,WP5113,WP4674,WP3611,WP4673,WP3613,WP5094	Vitamin D-sensitive calcium signaling in depression|Transcriptional activation by NRF2 in response to phytochemicals|NRF2-ARE regulation|IL-24 Signaling pathway|Autophagy in pancreatic ductal adenocarcinoma|CAMKK2 pathway|Mesodermal commitment pathway|Interactions between LOXL4 and oxidative stress pathway|Oxidative stress response|Photodynamic therapy-induced NFE2L2 (NRF2) survival signaling|Ary…	R-HSA-1643685,R-HSA-2262752,R-HSA-2262752,R-HSA-392499,R-HSA-5663205,R-HSA-597592,R-HSA-8951664,R-HSA-8953897,R-HSA-8953897,R-HSA-9679191,R-HSA-9679506,R-HSA-9707564,R-HSA-9707587,R-HSA-9707616,R-HSA-9711123,R-HSA-9711123,R-HSA-9755511,R-HSA-9755511,R-HSA-9759194,R-HSA-9762114,R-HSA-9818025,R-HSA-9818027,R-HSA-9818028,R-HSA-9818749,R-HSA-9824446	Disease|Cellular responses to stress|Cellular responses to stress|Metabolism of proteins|Infectious disease|Post-translational protein modification|Neddylation|Cellular responses to stimuli|Cellular responses to stimuli|Potential therapeutics for SARS|SARS-CoV Infections|Cytoprotection by HMOX1|Regulation of HMOX1 expression and activity|Heme signaling|Cellular response to chemical stress|Cellula…	TF_bZIP
BACH1	1164.27	975.262	1353.27	1.38835	0.473376	2.24627e-06	0.000166154	Up	5.90182	5.69142	5.6297	3.55783	4.55533	4.38035	571	BTB domain and CNC homolog 1	protein_coding			GO:0000083,GO:0000117,GO:0000122,GO:0000785,GO:0000978,GO:0000981,GO:0001227,GO:0001228,GO:0003700,GO:0005515,GO:0005634,GO:0005654,GO:0005737,GO:0005829,GO:0006281,GO:0006355,GO:0006357,GO:0019222,GO:0020037,GO:0045944,GO:0090575	regulation of transcription involved in G1/S transition of mitotic cell cycle|regulation of transcription involved in G2/M transition of mitotic cell cycle|negative regulation of transcription by RNA polymerase II|chromatin|RNA polymerase II cis-regulatory region sequence-specific DNA binding|DNA-binding transcription factor activity, RNA polymerase II-specific|DNA-binding transcription repressor…	WP1971,WP4313	Integrated cancer pathway|Ferroptosis	R-HSA-2262752,R-HSA-8953897,R-HSA-9707564,R-HSA-9707587,R-HSA-9707616,R-HSA-9708530,R-HSA-9711123,R-HSA-9755511,R-HSA-9759194,R-HSA-9818027	Cellular responses to stress|Cellular responses to stimuli|Cytoprotection by HMOX1|Regulation of HMOX1 expression and activity|Heme signaling|Regulation of BACH1 activity|Cellular response to chemical stress|KEAP1-NFE2L2 pathway|Nuclear events mediated by NFE2L2|NFE2L2 regulating anti-oxidant/detoxification enzymes	TF_bZIP
BRCA1	3385.3	2935.79	3834.82	1.30652	0.38573	0.00029387	0.0079261	Up	14.7888	11.9305	13.138	8.24238	11.3555	11.1071	672	BRCA1 DNA repair associated	protein_coding	hsa04120,hsa03440,hsa03460,hsa04151,hsa05206,hsa05224,hsa01524	Ubiquitin mediated proteolysis|Homologous recombination|Fanconi anemia pathway|PI3K-Akt signaling pathway|MicroRNAs in cancer|Breast cancer|Platinum drug resistance	GO:0000151,GO:0000152,GO:0000724,GO:0000800,GO:0000931,GO:0000976,GO:0001673,GO:0001741,GO:0002039,GO:0003677,GO:0003684,GO:0003713,GO:0003723,GO:0004842,GO:0005515,GO:0005634,GO:0005654,GO:0005694,GO:0005737,GO:0005886,GO:0006281,GO:0006282,GO:0006301,GO:0006302,GO:0006357,GO:0006633,GO:0006974,GO:0007059,GO:0007095,GO:0007098,GO:0008270,GO:0008630,GO:0009048,GO:0010212,GO:0010575,GO:0010628,GO:…	ubiquitin ligase complex|nuclear ubiquitin ligase complex|double-strand break repair via homologous recombination|lateral element|gamma-tubulin ring complex|transcription cis-regulatory region binding|male germ cell nucleus|XY body|p53 binding|DNA binding|damaged DNA binding|transcription coactivator activity|RNA binding|ubiquitin-protein transferase activity|protein binding|nucleus|nucleoplasm|c…	WP3959,WP1971,WP3651,WP2516,WP5316,WP4262,WP2261,WP5114,WP5380,WP5118,WP138,WP4016,WP4946,WP2263,WP5322,WP707,WP3646,WP1530,WP5087,WP4172	DNA IR-double strand breaks and cellular response via ATM|Integrated cancer pathway|Pathways affected in adenoid cystic carcinoma|ATM signaling pathway|Primary ovarian insufficiency|Breast cancer pathway|Glioblastoma signaling pathways|Nucleotide excision repair in xeroderma pigmentosum |5q35 copy number variation|SMC1/SMC3 role in DNA damage - Cornelia de Lange Syndrome|Androgen receptor signali…	R-HSA-1221632,R-HSA-1474165,R-HSA-1500620,R-HSA-1640170,R-HSA-1640170,R-HSA-1643685,R-HSA-212436,R-HSA-2262752,R-HSA-2990846,R-HSA-3108214,R-HSA-3108232,R-HSA-3700989,R-HSA-392499,R-HSA-5633007,R-HSA-5685938,R-HSA-5685942,R-HSA-5688426,R-HSA-5689901,R-HSA-5693532,R-HSA-5693537,R-HSA-5693538,R-HSA-5693554,R-HSA-5693565,R-HSA-5693567,R-HSA-5693568,R-HSA-5693571,R-HSA-5693579,R-HSA-5693606,R-HSA-569…	Meiotic synapsis|Reproduction|Meiosis|Cell Cycle|Cell Cycle|Disease|Generic Transcription Pathway|Cellular responses to stress|SUMOylation|SUMOylation of DNA damage response and repair proteins|SUMO E3 ligases SUMOylate target proteins|Transcriptional Regulation by TP53|Metabolism of proteins|Regulation of TP53 Activity|HDR through Single Strand Annealing (SSA)|HDR through Homologous Recombinatio…	other
RNA-seq analysis of part antioxidant enzyme pathway genes: OGD/R vs. Ctrl group
gene_id	BaseMean_DESeq2	BaseMean_control_Negative	BaseMean_case_Treat3025	FoldChange	log2FoldChange	p-value	q-value	Regulation	FPKM_OGDR+tsr3025a_1	FPKM_OGDR+tsr3025a_2	FPKM_OGDR+tsr3025a_3	FPKM_OGDR1	FPKM_OGDR2	FPKM_OGDR3	gene_Dbxref	description	coding_type	pathway	pathway_description	GO_ID	GO_term	wiki_ID	wiki_term	Reactome_ID	Reactome_term	TF_family
NFE2L1	16190.1	13580.9	18799.2	1.38428	0.469138	2.31284e-10	2.03217e-09	Up	103.519	95.5793	96.1469	69.2642	63.4139	68.3544	4779	NFE2 like bZIP transcription factor 1	protein_coding			GO:0000785,GO:0000978,GO:0000981,GO:0003700,GO:0005515,GO:0005634,GO:0005654,GO:0005789,GO:0005829,GO:0006357,GO:0006783,GO:0008203,GO:0008289,GO:0009653,GO:0042802	chromatin|RNA polymerase II cis-regulatory region sequence-specific DNA binding|DNA-binding transcription factor activity, RNA polymerase II-specific|DNA-binding transcription factor activity|protein binding|nucleus|nucleoplasm|endoplasmic reticulum membrane|cytosol|regulation of transcription by RNA polymerase II|heme biosynthetic process|cholesterol metabolic process|lipid binding|anatomical st…
NFE2L2	2005.3	2299.52	1711.08	0.744034	-0.426559	0.00013695	0.000479857	Down	11.5189	14.4685	15.6078	15.406	18.5391	18.8715	4780	NFE2 like bZIP transcription factor 2	protein_coding	hsa04141,hsa05200,hsa05208,hsa05225,hsa05012,hsa05417,hsa05418	Protein processing in endoplasmic reticulum|Pathways in cancer|Chemical carcinogenesis - reactive oxygen species|Hepatocellular carcinoma|Parkinson disease|Lipid and atherosclerosis|Fluid shear stress and atherosclerosis	GO:0000785,GO:0000976,GO:0000978,GO:0000981,GO:0001221,GO:0001228,GO:0002931,GO:0003677,GO:0003700,GO:0005515,GO:0005634,GO:0005654,GO:0005737,GO:0005794,GO:0005813,GO:0005829,GO:0005886,GO:0006357,GO:0006954,GO:0006979,GO:0010499,GO:0010628,GO:0010667,GO:0010976,GO:0016567,GO:0019904,GO:0030194,GO:0030968,GO:0031625,GO:0032993,GO:0034599,GO:0036003,GO:0036499,GO:0042149,GO:0043161,GO:0043536,GO:…	chromatin|transcription cis-regulatory region binding|RNA polymerase II cis-regulatory region sequence-specific DNA binding|DNA-binding transcription factor activity, RNA polymerase II-specific|transcription coregulator binding|DNA-binding transcription activator activity, RNA polymerase II-specific|response to ischemia|DNA binding|DNA-binding transcription factor activity|protein binding|nucleus…	WP4698,WP3,WP4357,WP5413,WP5331,WP4874,WP2857,WP3670,WP408,WP3612,WP2586,WP3953,WP4206,WP2882,WP4269,WP3624,WP2435,WP4925,WP2873,WP2884,WP5113,WP4674,WP3611,WP4673,WP3613,WP5094	Vitamin D-sensitive calcium signaling in depression|Transcriptional activation by NRF2 in response to phytochemicals|NRF2-ARE regulation|IL-24 Signaling pathway|Autophagy in pancreatic ductal adenocarcinoma|CAMKK2 pathway|Mesodermal commitment pathway|Interactions between LOXL4 and oxidative stress pathway|Oxidative stress response|Photodynamic therapy-induced NFE2L2 (NRF2) survival signaling|Ary…	R-HSA-1643685,R-HSA-2262752,R-HSA-2262752,R-HSA-392499,R-HSA-5663205,R-HSA-597592,R-HSA-8951664,R-HSA-8953897,R-HSA-8953897,R-HSA-9679191,R-HSA-9679506,R-HSA-9707564,R-HSA-9707587,R-HSA-9707616,R-HSA-9711123,R-HSA-9711123,R-HSA-9755511,R-HSA-9755511,R-HSA-9759194,R-HSA-9762114,R-HSA-9818025,R-HSA-9818027,R-HSA-9818028,R-HSA-9818749,R-HSA-9824446	Disease|Cellular responses to stress|Cellular responses to stress|Metabolism of proteins|Infectious disease|Post-translational protein modification|Neddylation|Cellular responses to stimuli|Cellular responses to stimuli|Potential therapeutics for SARS|SARS-CoV Infections|Cytoprotection by HMOX1|Regulation of HMOX1 expression and activity|Heme signaling|Cellular response to chemical stress|Cellula…	TF_bZIP
OXCT1	3601.5	3333.38	3869.62	1.16083	0.215157	0.0065585	0.0158721	Up	25.4604	25.4446	23.2735	18.2382	20.8075	21.2811	5019	3-oxoacid CoA-transferase 1	protein_coding	hsa00650,hsa00280	Butanoate metabolism|Valine, leucine and isoleucine degradation	GO:0005739,GO:0005759,GO:0008260,GO:0042182,GO:0046950,GO:0046952	mitochondrion|mitochondrial matrix|succinyl-CoA:3-oxo-acid CoA-transferase activity|ketone catabolic process|cellular ketone body metabolic process|ketone body catabolic process	WP5195,WP4742,WP5175	Disorders in ketolysis|Ketogenesis and ketolysis|Disorders in ketone body synthesis	R-HSA-1430728,R-HSA-556833,R-HSA-74182,R-HSA-77108	Metabolism|Metabolism of lipids|Ketone body metabolism|Utilization of Ketone Bodies
OXCT2	16.033	24.9843	7.08164	0.281959	-1.82644	0.00527357	0.0130892	Down	0.0392057	0.130255	0.130365	0.391971	0.42923	0.173965	64064	3-oxoacid CoA-transferase 2	protein_coding	hsa00650,hsa00280	Butanoate metabolism|Valine, leucine and isoleucine degradation	GO:0005739,GO:0005759,GO:0008260,GO:0031514,GO:0046950,GO:0046952	mitochondrion|mitochondrial matrix|succinyl-CoA:3-oxo-acid CoA-transferase activity|motile cilium|cellular ketone body metabolic process|ketone body catabolic process			R-HSA-1430728,R-HSA-556833,R-HSA-74182,R-HSA-77108	Metabolism|Metabolism of lipids|Ketone body metabolism|Utilization of Ketone Bodies
SLC4A5	17.958	6.31497	29.601	4.72341	2.23983	0.000331769	0.00107933	Up	0.15029	0.113665	0.087759	0.0189559	0.0112871	0.0406632	57835	solute carrier family 4 member 5	protein_coding	hsa04976	Bile secretion	GO:0002064,GO:0003014,GO:0003073,GO:0005452,GO:0005886,GO:0008509,GO:0008510,GO:0010468,GO:0015698,GO:0015701,GO:0016020,GO:0016323,GO:0016324,GO:0033326,GO:0035725,GO:0048311,GO:0051453,GO:0055085,GO:0060041,GO:0098656	epithelial cell development|renal system process|regulation of systemic arterial blood pressure|solute:inorganic anion antiporter activity|plasma membrane|monoatomic anion transmembrane transporter activity|sodium:bicarbonate symporter activity|regulation of gene expression|inorganic anion transport|bicarbonate transport|membrane|basolateral plasma membrane|apical plasma membrane|cerebrospinal fl…			R-HSA-382551,R-HSA-425381,R-HSA-425393,R-HSA-425407	Transport of small molecules|Bicarbonate transporters|Transport of inorganic cations/anions and amino acids/oligopeptides|SLC-mediated transmembrane transport
SLC4A7	1060.51	1305.81	815.217	0.624122	-0.6801	6.46718e-07	3.46098e-06	Down	1.87485	2.66184	2.58875	2.95464	3.72959	4.10572	9497	solute carrier family 4 member 7	protein_coding			GO:0005452,GO:0005515,GO:0005886,GO:0006164,GO:0006221,GO:0008509,GO:0008510,GO:0015698,GO:0015701,GO:0016020,GO:0016323,GO:0016324,GO:0032420,GO:0035725,GO:0051453,GO:0055085,GO:0060117,GO:0071363,GO:0090383,GO:0098656	solute:inorganic anion antiporter activity|protein binding|plasma membrane|purine nucleotide biosynthetic process|pyrimidine nucleotide biosynthetic process|monoatomic anion transmembrane transporter activity|sodium:bicarbonate symporter activity|inorganic anion transport|bicarbonate transport|membrane|basolateral plasma membrane|apical plasma membrane|stereocilium|sodium ion transmembrane transp…	WP4754	IL-18 signaling pathway	R-HSA-162582,R-HSA-194315,R-HSA-382551,R-HSA-425381,R-HSA-425393,R-HSA-425407,R-HSA-9012999,R-HSA-9013405,R-HSA-9013406,R-HSA-9013407,R-HSA-9013409,R-HSA-9035034,R-HSA-9716542	Signal Transduction|Signaling by Rho GTPases|Transport of small molecules|Bicarbonate transporters|Transport of inorganic cations/anions and amino acids/oligopeptides|SLC-mediated transmembrane transport|RHO GTPase cycle|RHOD GTPase cycle|RHOQ GTPase cycle|RHOH GTPase cycle|RHOJ GTPase cycle|RHOF GTPase cycle|Signaling by Rho GTPases, Miro GTPases and RHOBTB3
SLC5A3	1403.27	984.635	1821.91	1.85034	0.887788	4.27551e-12	4.6842e-11	Up	3.16911	4.48984	4.51971	1.8821	2.00967	2.32309	6526	mitochondrial ribosomal protein S6	protein_coding			GO:0005365,GO:0005367,GO:0005412,GO:0005515,GO:0005886,GO:0006020,GO:0006814,GO:0007422,GO:0008076,GO:0015146,GO:0015150,GO:0015166,GO:0015459,GO:0015750,GO:0015756,GO:0015791,GO:0015798,GO:0016020,GO:0016323,GO:0016324,GO:0043085,GO:0043576,GO:0044325,GO:0048471,GO:0150104,GO:1903428,GO:1904659,GO:1904679,GO:1905477	myo-inositol transmembrane transporter activity|myo-inositol:sodium symporter activity|glucose:sodium symporter activity|protein binding|plasma membrane|inositol metabolic process|sodium ion transport|peripheral nervous system development|voltage-gated potassium channel complex|pentose transmembrane transporter activity|fucose transmembrane transporter activity|polyol transmembrane transporter ac…	WP2882,WP2884	Nuclear receptors meta-pathway|NRF2 pathway
SLC5A6	2493.83	2762.29	2225.37	0.805697	-0.31169	0.00169527	0.00474898	Down	16.0419	16.0701	15.883	21.0801	16.718	18.2755	8884	solute carrier family 5 member 6	protein_coding	hsa04977	Vitamin digestion and absorption	GO:0005515,GO:0005886,GO:0006768,GO:0006814,GO:0008523,GO:0009925,GO:0015111,GO:0015225,GO:0015233,GO:0015498,GO:0015878,GO:0015887,GO:0016020,GO:0016323,GO:0016324,GO:0031526,GO:0090482,GO:0098719,GO:0140161,GO:0150104,GO:1904200,GO:1905135	protein binding|plasma membrane|biotin metabolic process|sodium ion transport|sodium-dependent multivitamin transmembrane transporter activity|basal plasma membrane|iodide transmembrane transporter activity|biotin transmembrane transporter activity|pantothenate transmembrane transporter activity|pantothenate:sodium symporter activity|biotin transport|pantothenate transmembrane transport|membrane|…	WP2882,WP2884	Nuclear receptors meta-pathway|NRF2 pathway	R-HSA-1430728,R-HSA-196780,R-HSA-196849,R-HSA-196854,R-HSA-199220,R-HSA-382551,R-HSA-425397,R-HSA-425407	Metabolism|Biotin transport and metabolism|Metabolism of water-soluble vitamins and cofactors|Metabolism of vitamins and cofactors|Vitamin B5 (pantothenate) metabolism|Transport of small molecules|Transport of vitamins, nucleosides, and related molecules|SLC-mediated transmembrane transport
SLC66A1	1720.21	1544.17	1896.26	1.22822	0.296574	0.000503055	0.00157643	Up	7.23116	7.46424	7.82032	5.73519	5.55614	6.00096	54896	solute carrier family 66 member 1	protein_coding			GO:0005765,GO:0015174,GO:0015189,GO:0015819,GO:0031090,GO:0043231,GO:0055085,GO:0061459,GO:0080144,GO:1903401,GO:1903826	lysosomal membrane|basic amino acid transmembrane transporter activity|L-lysine transmembrane transporter activity|lysine transport|organelle membrane|intracellular membrane-bounded organelle|transmembrane transport|L-arginine transmembrane transporter activity|intracellular amino acid homeostasis|L-lysine transmembrane transport|L-arginine transmembrane transport			R-HSA-382551,R-HSA-5223345	Transport of small molecules|Miscellaneous transport and binding events
SLC6A8	2697.02	2955.05	2438.98	0.825416	-0.276808	0.00229317	0.00623747	Down	16.2685	15.725	14.8624	19.3827	16.57	17.5075	6535	solute carrier family 6 member 8	protein_coding			GO:0003674,GO:0005308,GO:0005309,GO:0005332,GO:0005886,GO:0006600,GO:0006836,GO:0006936,GO:0015812,GO:0015881,GO:0016020,GO:0016324,GO:0035725,GO:0071705	molecular_function|creatine transmembrane transporter activity|creatine:sodium symporter activity|gamma-aminobutyric acid:sodium:chloride symporter activity|plasma membrane|creatine metabolic process|neurotransmitter transport|muscle contraction|gamma-aminobutyric acid transport|creatine transmembrane transport|membrane|apical plasma membrane|sodium ion transmembrane transport|nitrogen compound t…	WP2882,WP2884,WP5190	Nuclear receptors meta-pathway|NRF2 pathway|Creatine pathway	R-HSA-1430728,R-HSA-71288,R-HSA-71291	Metabolism|Creatine metabolism|Metabolism of amino acids and derivatives
SLC6A9	940.14	680.81	1199.47	1.76179	0.81704	1.17733e-16	2.08055e-15	Up	7.67031	7.8494	8.30593	4.30579	4.3171	4.12856	6536	solute carrier family 6 member 9	protein_coding	hsa04721	Synaptic vesicle cycle	GO:0005768,GO:0005886,GO:0006836,GO:0009925,GO:0014069,GO:0015187,GO:0015375,GO:0015816,GO:0016020,GO:0016323,GO:0016324,GO:0016328,GO:0030672,GO:0031045,GO:0035725,GO:0042734,GO:0045211,GO:0046985,GO:0060012,GO:0060092,GO:0070455,GO:0098686,GO:0098688,GO:0150104,GO:1903804,GO:1904782	endosome|plasma membrane|neurotransmitter transport|basal plasma membrane|postsynaptic density|glycine transmembrane transporter activity|glycine:sodium symporter activity|glycine transport|membrane|basolateral plasma membrane|apical plasma membrane|lateral plasma membrane|synaptic vesicle membrane|dense core granule|sodium ion transmembrane transport|presynaptic membrane|postsynaptic membrane|po…	WP5083,WP2882,WP2884	Neuroinflammation and glutamatergic signaling|Nuclear receptors meta-pathway|NRF2 pathway	R-HSA-382551,R-HSA-425366,R-HSA-425407,R-HSA-442660	Transport of small molecules|Transport of bile salts and organic acids, metal ions and amine compounds|SLC-mediated transmembrane transport|Na+/Cl- dependent neurotransmitter transporters
SLC7A1	9240.36	9865.2	8615.52	0.873338	-0.195389	0.0164371	0.0358281	Down	30.443	30.2984	28.3002	34.4513	29.7961	31.7788	6541	solute carrier family 7 member 1	protein_coding	hsa05206	MicroRNAs in cancer	GO:0000064,GO:0001618,GO:0005290,GO:0005515,GO:0005886,GO:0006865,GO:0009925,GO:0015171,GO:0015174,GO:0015189,GO:0015807,GO:0015819,GO:0015822,GO:0016020,GO:0016323,GO:0016324,GO:0032991,GO:0042102,GO:0046718,GO:0061459,GO:0089718,GO:0097638,GO:0150104,GO:1903352,GO:1903401,GO:1903810,GO:1903826	L-ornithine transmembrane transporter activity|virus receptor activity|L-histidine transmembrane transporter activity|protein binding|plasma membrane|amino acid transport|basal plasma membrane|amino acid transmembrane transporter activity|basic amino acid transmembrane transporter activity|L-lysine transmembrane transporter activity|L-amino acid transport|lysine transport|ornithine transport|memb…	WP3888	VEGFA-VEGFR2 signaling	R-HSA-352230,R-HSA-382551,R-HSA-425393,R-HSA-425407	Amino acid transport across the plasma membrane|Transport of small molecules|Transport of inorganic cations/anions and amino acids/oligopeptides|SLC-mediated transmembrane transport
SLC7A11	371.315	202.75	539.88	2.6618	1.4124	1.33245e-12	1.53215e-11	Up	0.921018	1.68731	1.67624	0.433216	0.533002	0.554325	23657	solute carrier family 7 member 11	protein_coding	hsa04216	Ferroptosis	GO:0003333,GO:0005515,GO:0005886,GO:0006749,GO:0008542,GO:0009636,GO:0009986,GO:0014070,GO:0015179,GO:0015327,GO:0015811,GO:0015813,GO:0016020,GO:0021591,GO:0021756,GO:0030534,GO:0031526,GO:0031528,GO:0033029,GO:0034599,GO:0034775,GO:0035094,GO:0042127,GO:0045177,GO:0048021,GO:0048286,GO:0050804,GO:0050807,GO:0051223,GO:0051775,GO:0060173,GO:0070306,GO:0070527,GO:0090461,GO:0097449,GO:0098712,GO:…	amino acid transmembrane transport|protein binding|plasma membrane|glutathione metabolic process|visual learning|response to toxic substance|cell surface|response to organic cyclic compound|L-amino acid transmembrane transporter activity|cystine:glutamate antiporter activity|L-cystine transport|L-glutamate transmembrane transport|membrane|ventricular system development|striatum development|adult …	WP4963,WP3,WP4357,WP5213,WP3953,WP2882,WP4313,WP2884,WP5113	p53 transcriptional gene network|Transcriptional activation by NRF2 in response to phytochemicals|NRF2-ARE regulation|Amino acid metabolism in triple-negative breast cancer cells|mRNA, protein, and metabolite inducation pathway by cyclosporin A|Nuclear receptors meta-pathway|Ferroptosis|NRF2 pathway|Antiviral and anti-inflammatory effects of Nrf2 on SARS-CoV-2 pathway	R-HSA-109582,R-HSA-202733,R-HSA-210991,R-HSA-2262752,R-HSA-352230,R-HSA-382551,R-HSA-425393,R-HSA-425407,R-HSA-8953897,R-HSA-9711123,R-HSA-9755511,R-HSA-9759194,R-HSA-9818027	Hemostasis|Cell surface interactions at the vascular wall|Basigin interactions|Cellular responses to stress|Amino acid transport across the plasma membrane|Transport of small molecules|Transport of inorganic cations/anions and amino acids/oligopeptides|SLC-mediated transmembrane transport|Cellular responses to stimuli|Cellular response to chemical stress|KEAP1-NFE2L2 pathway|Nuclear events mediat…
SLC7A6	4244.99	4793.98	3696.01	0.771027	-0.375147	8.15083e-06	3.61677e-05	Down	14.94	14.2006	13.0514	17.5213	15.9562	18.105	9057	solute carrier family 7 member 6	protein_coding			GO:0003333,GO:0005515,GO:0005886,GO:0006809,GO:0015171,GO:0015174,GO:0015179,GO:0015804,GO:0015820,GO:0015822,GO:0031460,GO:0034618,GO:0061459,GO:0106439,GO:1903401,GO:1903826	amino acid transmembrane transport|protein binding|plasma membrane|nitric oxide biosynthetic process|amino acid transmembrane transporter activity|basic amino acid transmembrane transporter activity|L-amino acid transmembrane transporter activity|neutral amino acid transport|leucine transport|ornithine transport|glycine betaine transport|arginine binding|L-arginine transmembrane transporter activ…			R-HSA-109582,R-HSA-202733,R-HSA-210991,R-HSA-352230,R-HSA-382551,R-HSA-425393,R-HSA-425407	Hemostasis|Cell surface interactions at the vascular wall|Basigin interactions|Amino acid transport across the plasma membrane|Transport of small molecules|Transport of inorganic cations/anions and amino acids/oligopeptides|SLC-mediated transmembrane transport
SLC7A9	4.15076	0.330884	7.97063	21.4596	4.42355	0.00495676	0.0123919	Up	0.0794116	0.0586294	0.033007	0	0.00679227	0	11136	solute carrier family 7 member 9	protein_coding	hsa04974	Protein digestion and absorption	GO:0003333,GO:0005515,GO:0005886,GO:0015175,GO:0015184,GO:0015297,GO:0015804,GO:0015811,GO:0016324,GO:0031526,GO:0042605,GO:0046982,GO:0065003,GO:0180009,GO:1990822	amino acid transmembrane transport|protein binding|plasma membrane|neutral L-amino acid transmembrane transporter activity|L-cystine transmembrane transporter activity|antiporter activity|neutral amino acid transport|L-cystine transport|apical plasma membrane|brush border membrane|peptide antigen binding|protein heterodimerization activity|protein-containing complex assembly|broad specificity neu…	WP4917,WP5029	Proximal tubule transport|Amino acid transport defects (IEMs)	R-HSA-109582,R-HSA-1643685,R-HSA-202733,R-HSA-210991,R-HSA-352230,R-HSA-382551,R-HSA-425393,R-HSA-425407,R-HSA-5619102,R-HSA-5619113,R-HSA-5619115,R-HSA-5660883	Hemostasis|Disease|Cell surface interactions at the vascular wall|Basigin interactions|Amino acid transport across the plasma membrane|Transport of small molecules|Transport of inorganic cations/anions and amino acids/oligopeptides|SLC-mediated transmembrane transport|SLC transporter disorders|Defective SLC3A1 causes cystinuria (CSNU)|Disorders of transmembrane transporters|Defective SLC7A9 cause…
HMOX1	1488.65	1149.81	1827.49	1.58986	0.668899	3.50149e-09	2.64339e-08	Up	29.9902	25.5259	35.3546	17.2955	18.283	18.3973	3162	heme oxygenase 1	protein_coding	hsa00860,hsa04066,hsa04216,hsa04978,hsa05200,hsa05206,hsa05208,hsa05225,hsa05418	Porphyrin metabolism|HIF-1 signaling pathway|Ferroptosis|Mineral absorption|Pathways in cancer|MicroRNAs in cancer|Chemical carcinogenesis - reactive oxygen species|Hepatocellular carcinoma|Fluid shear stress and atherosclerosis	GO:0001525,GO:0001935,GO:0002246,GO:0002686,GO:0004392,GO:0005198,GO:0005515,GO:0005615,GO:0005634,GO:0005654,GO:0005741,GO:0005783,GO:0005789,GO:0005829,GO:0006788,GO:0006879,GO:0006979,GO:0014806,GO:0016020,GO:0016236,GO:0016239,GO:0016242,GO:0019899,GO:0020037,GO:0032722,GO:0034101,GO:0034383,GO:0034395,GO:0034605,GO:0035094,GO:0035556,GO:0042167,GO:0042542,GO:0042802,GO:0042803,GO:0043123,GO:…	angiogenesis|endothelial cell proliferation|wound healing involved in inflammatory response|negative regulation of leukocyte migration|heme oxygenase (decyclizing) activity|structural molecule activity|protein binding|extracellular space|nucleus|nucleoplasm|mitochondrial outer membrane|endoplasmic reticulum|endoplasmic reticulum membrane|cytosol|heme oxidation|intracellular iron ion homeostasis|r…	WP3,WP4357,WP4874,WP408,WP3612,WP3287,WP4754,WP2882,WP4313,WP3624,WP5158,WP4495,WP2884,WP5113,WP5093	Transcriptional activation by NRF2 in response to phytochemicals|NRF2-ARE regulation|CAMKK2 pathway|Oxidative stress response|Photodynamic therapy-induced NFE2L2 (NRF2) survival signaling|Overview of nanoparticle effects|IL-18 signaling pathway|Nuclear receptors meta-pathway|Ferroptosis|Lung fibrosis|Urotensin-II-mediated signaling pathway|IL-10 anti-inflammatory signaling pathway |NRF2 pathway|A…	R-HSA-1280215,R-HSA-1430728,R-HSA-1643685,R-HSA-168249,R-HSA-168256,R-HSA-168256,R-HSA-168643,R-HSA-189445,R-HSA-189483,R-HSA-2262752,R-HSA-2262752,R-HSA-382551,R-HSA-449147,R-HSA-5663205,R-HSA-622312,R-HSA-6785807,R-HSA-844456,R-HSA-8953897,R-HSA-8953897,R-HSA-917937,R-HSA-9609507,R-HSA-9609507,R-HSA-9609523,R-HSA-9609523,R-HSA-9658195,R-HSA-9660826,R-HSA-9664424,R-HSA-9707564,R-HSA-9707564,R-HS…	Cytokine Signaling in Immune system|Metabolism|Disease|Innate Immune System|Immune System|Immune System|Nucleotide-binding domain, leucine rich repeat containing receptor (NLR) signaling pathways|Metabolism of porphyrins|Heme degradation|Cellular responses to stress|Cellular responses to stress|Transport of small molecules|Signaling by Interleukins|Infectious disease|Inflammasomes|Interleukin-4 a…
HMOX2	2603.35	3118.71	2087.99	0.669666	-0.578487	4.16355e-11	4.00919e-10	Down	19.353	18.4971	20.9266	28.5364	25.8844	28.3419	3163	heme oxygenase 2	protein_coding	hsa00860,hsa04978	Porphyrin metabolism|Mineral absorption	GO:0001666,GO:0004392,GO:0005515,GO:0005789,GO:0005886,GO:0006788,GO:0006979,GO:0016020,GO:0020037,GO:0035579,GO:0042167,GO:0046872	response to hypoxia|heme oxygenase (decyclizing) activity|protein binding|endoplasmic reticulum membrane|plasma membrane|heme oxidation|response to oxidative stress|membrane|heme binding|specific granule membrane|heme catabolic process|metal ion binding			R-HSA-1430728,R-HSA-162582,R-HSA-168249,R-HSA-168256,R-HSA-189445,R-HSA-189483,R-HSA-194315,R-HSA-2262752,R-HSA-382551,R-HSA-6798695,R-HSA-8953897,R-HSA-8980692,R-HSA-9012999,R-HSA-917937,R-HSA-9707564,R-HSA-9711123,R-HSA-9716542	Metabolism|Signal Transduction|Innate Immune System|Immune System|Metabolism of porphyrins|Heme degradation|Signaling by Rho GTPases|Cellular responses to stress|Transport of small molecules|Neutrophil degranulation|Cellular responses to stimuli|RHOA GTPase cycle|RHO GTPase cycle|Iron uptake and transport|Cytoprotection by HMOX1|Cellular response to chemical stress|Signaling by Rho GTPases, Miro …
KEAP1	5354.74	4834.59	5874.89	1.21519	0.281182	0.000185644	0.000631833	Up	49.3792	49.891	50.5377	40.6433	38.145	37.3852	9817	kelch like ECH associated protein 1	protein_coding	hsa04120,hsa05200,hsa05208,hsa05225,hsa05012,hsa05418	Ubiquitin mediated proteolysis|Pathways in cancer|Chemical carcinogenesis - reactive oxygen species|Hepatocellular carcinoma|Parkinson disease|Fluid shear stress and atherosclerosis	GO:0001701,GO:0005515,GO:0005654,GO:0005737,GO:0005783,GO:0005829,GO:0005884,GO:0006511,GO:0008134,GO:0010506,GO:0016234,GO:0016567,GO:0030496,GO:0031463,GO:0032436,GO:0034451,GO:0034599,GO:0042802,GO:0042994,GO:0043433,GO:0045604,GO:0061629,GO:0071353,GO:0097718,GO:1990756	in utero embryonic development|protein binding|nucleoplasm|cytoplasm|endoplasmic reticulum|cytosol|actin filament|ubiquitin-dependent protein catabolic process|transcription factor binding|regulation of autophagy|inclusion body|protein ubiquitination|midbody|Cul3-RING ubiquitin ligase complex|positive regulation of proteasomal ubiquitin-dependent protein catabolic process|centriolar satellite|cel…	WP3,WP4357,WP5413,WP3612,WP3953,WP4206,WP2882,WP2435,WP2884,WP5113,WP4674	Transcriptional activation by NRF2 in response to phytochemicals|NRF2-ARE regulation|IL-24 Signaling pathway|Photodynamic therapy-induced NFE2L2 (NRF2) survival signaling|mRNA, protein, and metabolite inducation pathway by cyclosporin A|Hereditary leiomyomatosis and renal cell carcinoma pathway|Nuclear receptors meta-pathway|Quercetin and Nf-kB / AP-1 induced apoptosis|NRF2 pathway|Antiviral and …	R-HSA-1280218,R-HSA-1643685,R-HSA-168256,R-HSA-2262752,R-HSA-392499,R-HSA-5663205,R-HSA-5688426,R-HSA-5689880,R-HSA-597592,R-HSA-8951664,R-HSA-8953897,R-HSA-9679191,R-HSA-9679506,R-HSA-9711123,R-HSA-9755511,R-HSA-9824446,R-HSA-983168,R-HSA-983169	Adaptive Immune System|Disease|Immune System|Cellular responses to stress|Metabolism of proteins|Infectious disease|Deubiquitination|Ub-specific processing proteases|Post-translational protein modification|Neddylation|Cellular responses to stimuli|Potential therapeutics for SARS|SARS-CoV Infections|Cellular response to chemical stress|KEAP1-NFE2L2 pathway|Viral Infection Pathways|Antigen processi…
NQO1	11300.7	7037.71	15563.8	2.21149	1.14502	2.16832e-66	4.6504e-64	Up	156.346	155.408	165.518	65.9455	69.7577	67.9172	1728	NAD(P)H quinone dehydrogenase 1	protein_coding	hsa00130,hsa05200,hsa05208,hsa05225,hsa05418	Ubiquinone and other terpenoid-quinone biosynthesis|Pathways in cancer|Chemical carcinogenesis - reactive oxygen species|Hepatocellular carcinoma|Fluid shear stress and atherosclerosis	GO:0002931,GO:0003723,GO:0003955,GO:0004128,GO:0004784,GO:0005515,GO:0005634,GO:0005737,GO:0005829,GO:0006116,GO:0006743,GO:0006805,GO:0006809,GO:0006979,GO:0007271,GO:0007584,GO:0008753,GO:0009636,GO:0009725,GO:0009743,GO:0014075,GO:0019430,GO:0030163,GO:0030425,GO:0032355,GO:0032496,GO:0033574,GO:0034599,GO:0042177,GO:0042360,GO:0042373,GO:0042802,GO:0043025,GO:0043066,GO:0043279,GO:0043525,GO:…	response to ischemia|RNA binding|NAD(P)H dehydrogenase (quinone) activity|cytochrome-b5 reductase activity, acting on NAD(P)H|superoxide dismutase activity|protein binding|nucleus|cytoplasm|cytosol|NADH oxidation|ubiquinone metabolic process|xenobiotic metabolic process|nitric oxide biosynthetic process|response to oxidative stress|synaptic transmission, cholinergic|response to nutrient|NADPH deh…	WP3,WP4357,WP2864,WP5186,WP2436,WP3670,WP408,WP3612,WP2586,WP2882,WP2873,WP2884,WP5113,WP697,WP4673,WP3891	Transcriptional activation by NRF2 in response to phytochemicals|NRF2-ARE regulation|Apoptosis-related network due to altered Notch3 in ovarian cancer|Vitamin K metabolism and activation of dependent proteins|Dopamine metabolism|Interactions between LOXL4 and oxidative stress pathway|Oxidative stress response|Photodynamic therapy-induced NFE2L2 (NRF2) survival signaling|Aryl hydrocarbon receptor …	R-HSA-1430728,R-HSA-2262752,R-HSA-350562,R-HSA-351202,R-HSA-71291,R-HSA-8953897,R-HSA-9711123,R-HSA-9755511,R-HSA-9759194,R-HSA-9818027	Metabolism|Cellular responses to stress|Regulation of ornithine decarboxylase (ODC)|Metabolism of polyamines|Metabolism of amino acids and derivatives|Cellular responses to stimuli|Cellular response to chemical stress|KEAP1-NFE2L2 pathway|Nuclear events mediated by NFE2L2|NFE2L2 regulating anti-oxidant/detoxification enzymes
GCLC	1183.32	943.415	1423.23	1.50902	0.593608	5.63637e-09	4.13597e-08	Up	10.4761	9.56084	8.77406	5.71143	5.75135	6.55557	2729	glutamate-cysteine ligase catalytic subunit	protein_coding	hsa00270,hsa00480,hsa04216	Cysteine and methionine metabolism|Glutathione metabolism|Ferroptosis	GO:0000287,GO:0004357,GO:0005515,GO:0005524,GO:0005739,GO:0005829,GO:0006534,GO:0006536,GO:0006750,GO:0006979,GO:0007584,GO:0009408,GO:0009410,GO:0009725,GO:0014823,GO:0016595,GO:0017109,GO:0019852,GO:0031397,GO:0032436,GO:0032869,GO:0035729,GO:0043066,GO:0043524,GO:0043531,GO:0044344,GO:0044752,GO:0044877,GO:0045454,GO:0045892,GO:0046685,GO:0046686,GO:0051409,GO:0051900,GO:0070555,GO:0071260,GO:…	magnesium ion binding|glutamate-cysteine ligase activity|protein binding|ATP binding|mitochondrion|cytosol|cysteine metabolic process|glutamate metabolic process|glutathione biosynthetic process|response to oxidative stress|response to nutrient|response to heat|response to xenobiotic stimulus|response to hormone|response to activity|glutamate binding|glutamate-cysteine ligase complex|L-ascorbic a…	WP4518,WP4698,WP3,WP2525,WP4357,WP2864,WP408,WP3612,WP2586,WP2882,WP4313,WP4504,WP2884,WP100,WP5113	Gamma-glutamyl cycle for the biosynthesis and degradation of glutathione, including diseases|Vitamin D-sensitive calcium signaling in depression|Transcriptional activation by NRF2 in response to phytochemicals|Trans-sulfuration, one-carbon metabolism and related pathways|NRF2-ARE regulation|Apoptosis-related network due to altered Notch3 in ovarian cancer|Oxidative stress response|Photodynamic th…	R-HSA-1430728,R-HSA-156580,R-HSA-156590,R-HSA-1643685,R-HSA-174403,R-HSA-211859,R-HSA-2262752,R-HSA-5578999,R-HSA-5579029,R-HSA-5668914,R-HSA-8953897,R-HSA-9711123,R-HSA-9755511,R-HSA-9759194,R-HSA-9818027	Metabolism|Phase II - Conjugation of compounds|Glutathione conjugation|Disease|Glutathione synthesis and recycling|Biological oxidations|Cellular responses to stress|Defective GCLC causes HAGGSD|Metabolic disorders of biological oxidation enzymes|Diseases of metabolism|Cellular responses to stimuli|Cellular response to chemical stress|KEAP1-NFE2L2 pathway|Nuclear events mediated by NFE2L2|NFE2L2 …
GSR	2707.41	2476.94	2937.88	1.18629	0.24646	0.00247299	0.00666892	Up	26.2149	23.0302	25.6092	19.3117	20.2628	19.9716	2936	glutathione-disulfide reductase	protein_coding	hsa00480,hsa04918,hsa05415	Glutathione metabolism|Thyroid hormone synthesis|Diabetic cardiomyopathy	GO:0004362,GO:0005739,GO:0005759,GO:0005829,GO:0006749,GO:0009055,GO:0009897,GO:0022900,GO:0034599,GO:0045454,GO:0050660,GO:0050661,GO:0070062,GO:0098869	glutathione-disulfide reductase (NADP) activity|mitochondrion|mitochondrial matrix|cytosol|glutathione metabolic process|electron transfer activity|external side of plasma membrane|electron transport chain|cellular response to oxidative stress|cell redox homeostasis|flavin adenine dinucleotide binding|NADP binding|extracellular exosome|cellular oxidant detoxification	WP4698,WP2525,WP15,WP702,WP408,WP2882,WP2884,WP100,WP3925,WP692	Vitamin D-sensitive calcium signaling in depression|Trans-sulfuration, one-carbon metabolism and related pathways|Selenium micronutrient network|Metapathway biotransformation Phase I and II|Oxidative stress response|Nuclear receptors meta-pathway|NRF2 pathway|Glutathione metabolism|Amino acid metabolism|Sulfation biotransformation reaction	R-HSA-1430728,R-HSA-1430728,R-HSA-15869,R-HSA-212436,R-HSA-2262752,R-HSA-2408522,R-HSA-2408550,R-HSA-3299685,R-HSA-3700989,R-HSA-499943,R-HSA-5628897,R-HSA-71291,R-HSA-73857,R-HSA-74160,R-HSA-8953897,R-HSA-9711123,R-HSA-9755511,R-HSA-9759194,R-HSA-9818027	Metabolism|Metabolism|Metabolism of nucleotides|Generic Transcription Pathway|Cellular responses to stress|Selenoamino acid metabolism|Metabolism of ingested H2SeO4 and H2SeO3 into H2Se|Detoxification of Reactive Oxygen Species|Transcriptional Regulation by TP53|Interconversion of nucleotide di- and triphosphates|TP53 Regulates Metabolic Genes|Metabolism of amino acids and derivatives|RNA Polymer…
GPX1	14603.1	17772.2	11434	0.64337	-0.63628	6.61235e-17	1.19537e-15	Down	233.851	245.091	271.369	367.591	374.234	358.11	2876	glutathione peroxidase 1	protein_coding	hsa00480,hsa04918,hsa05014,hsa05016,hsa05022	Glutathione metabolism|Thyroid hormone synthesis|Amyotrophic lateral sclerosis|Huntington disease|Pathways of neurodegeneration - multiple diseases	GO:0001659,GO:0001885,GO:0002862,GO:0004602,GO:0005515,GO:0005737,GO:0005739,GO:0005759,GO:0005829,GO:0006641,GO:0006749,GO:0007605,GO:0008631,GO:0009410,GO:0009609,GO:0009650,GO:0009725,GO:0010269,GO:0010332,GO:0017124,GO:0019369,GO:0019372,GO:0032355,GO:0033194,GO:0033197,GO:0033599,GO:0034599,GO:0035094,GO:0040029,GO:0042311,GO:0042542,GO:0042744,GO:0043154,GO:0043403,GO:0043534,GO:0045444,GO:…	temperature homeostasis|endothelial cell development|negative regulation of inflammatory response to antigenic stimulus|glutathione peroxidase activity|protein binding|cytoplasm|mitochondrion|mitochondrial matrix|cytosol|triglyceride metabolic process|glutathione metabolic process|sensory perception of sound|intrinsic apoptotic signaling pathway in response to oxidative stress|response to xenobio…	WP4963,WP2525,WP5413,WP15,WP2447,WP408,WP3945,WP176,WP100,WP3680,WP4673,WP3888	p53 transcriptional gene network|Trans-sulfuration, one-carbon metabolism and related pathways|IL-24 Signaling pathway|Selenium micronutrient network|Amyotrophic lateral sclerosis (ALS)|Oxidative stress response|TYROBP causal network in microglia|Folate metabolism|Glutathione metabolism|Physico-chemical features and toxicity-associated pathways|Male infertility|VEGFA-VEGFR2 signaling	R-HSA-1430728,R-HSA-1430728,R-HSA-2142688,R-HSA-2142712,R-HSA-2142753,R-HSA-2142753,R-HSA-2142770,R-HSA-2262752,R-HSA-3299685,R-HSA-556833,R-HSA-556833,R-HSA-8953897,R-HSA-8978868,R-HSA-8978868,R-HSA-9711123	Metabolism|Metabolism|Synthesis of 5-eicosatetraenoic acids|Synthesis of 12-eicosatetraenoic acid derivatives|Arachidonic acid metabolism|Arachidonic acid metabolism|Synthesis of 15-eicosatetraenoic acid derivatives|Cellular responses to stress|Detoxification of Reactive Oxygen Species|Metabolism of lipids|Metabolism of lipids|Cellular responses to stimuli|Fatty acid metabolism|Fatty acid metabol…
GPX4	9715.8	10864.5	8567.06	0.788542	-0.342741	2.88193e-05	0.000116155	Down	176.542	186.595	211.207	231.416	233.671	221.83	2879	glutathione peroxidase 4	protein_coding	hsa00590,hsa00480,hsa04216	Arachidonic acid metabolism|Glutathione metabolism|Ferroptosis	GO:0004602,GO:0005515,GO:0005634,GO:0005635,GO:0005739,GO:0005829,GO:0006325,GO:0006644,GO:0006749,GO:0006979,GO:0007283,GO:0008430,GO:0019369,GO:0019372,GO:0032355,GO:0032991,GO:0042759,GO:0042802,GO:0047066,GO:0051258,GO:0070062,GO:0098869,GO:0110076	glutathione peroxidase activity|protein binding|nucleus|nuclear envelope|mitochondrion|cytosol|chromatin organization|phospholipid metabolic process|glutathione metabolic process|response to oxidative stress|spermatogenesis|selenium binding|arachidonic acid metabolic process|lipoxygenase pathway|response to estradiol|protein-containing complex|long-chain fatty acid biosynthetic process|identical …	WP2525,WP15,WP702,WP4313,WP176,WP100,WP5324	Trans-sulfuration, one-carbon metabolism and related pathways|Selenium micronutrient network|Metapathway biotransformation Phase I and II|Ferroptosis|Folate metabolism|Glutathione metabolism|Octadecanoid formation from linoleic acid	R-HSA-1430728,R-HSA-1430728,R-HSA-2142688,R-HSA-2142712,R-HSA-2142753,R-HSA-2142753,R-HSA-2142770,R-HSA-556833,R-HSA-556833,R-HSA-8978868,R-HSA-8978868,R-HSA-9018676,R-HSA-9018677,R-HSA-9018678,R-HSA-9018679,R-HSA-9018896,R-HSA-9020265,R-HSA-9023661	Metabolism|Metabolism|Synthesis of 5-eicosatetraenoic acids|Synthesis of 12-eicosatetraenoic acid derivatives|Arachidonic acid metabolism|Arachidonic acid metabolism|Synthesis of 15-eicosatetraenoic acid derivatives|Metabolism of lipids|Metabolism of lipids|Fatty acid metabolism|Fatty acid metabolism|Biosynthesis of D-series resolvins|Biosynthesis of DHA-derived SPMs|Biosynthesis of specialized p…
GPX8	2453.11	2229.54	2676.68	1.20038	0.263486	0.00532016	0.0131845	Up	17.1433	18.9289	19.1135	12.4259	16.0739	14.9371	493869	glutathione peroxidase 8 (putative)	protein_coding	hsa00480,hsa04918,hsa05014,hsa05016,hsa05022	Glutathione metabolism|Thyroid hormone synthesis|Amyotrophic lateral sclerosis|Huntington disease|Pathways of neurodegeneration - multiple diseases	GO:0004601,GO:0004602,GO:0005515,GO:0005788,GO:0016020,GO:0034599,GO:0098869	peroxidase activity|glutathione peroxidase activity|protein binding|endoplasmic reticulum lumen|membrane|cellular response to oxidative stress|cellular oxidant detoxification			R-HSA-2262752,R-HSA-3299685,R-HSA-8953897,R-HSA-9711123	Cellular responses to stress|Detoxification of Reactive Oxygen Species|Cellular responses to stimuli|Cellular response to chemical stress
SOD2	3577.26	2693.48	4461.04	1.65621	0.727884	2.78431e-15	4.23784e-14	Up	7.39417	6.37246	5.84291	3.50737	3.94989	3.71525	6648	superoxide dismutase 2	protein_coding	hsa04068,hsa04146,hsa04211,hsa04213,hsa05208,hsa05016,hsa05417	FoxO signaling pathway|Peroxisome|Longevity regulating pathway|Longevity regulating pathway - multiple species|Chemical carcinogenesis - reactive oxygen species|Huntington disease|Lipid and atherosclerosis	GO:0000303,GO:0001666,GO:0001836,GO:0001889,GO:0003032,GO:0003069,GO:0003677,GO:0004784,GO:0005515,GO:0005739,GO:0005759,GO:0006357,GO:0006749,GO:0006801,GO:0007507,GO:0007626,GO:0008217,GO:0008285,GO:0008630,GO:0008631,GO:0009410,GO:0009791,GO:0010042,GO:0010043,GO:0010269,GO:0010332,GO:0010729,GO:0014823,GO:0019430,GO:0019825,GO:0019899,GO:0022904,GO:0030097,GO:0030145,GO:0030335,GO:0032364,GO:…	response to superoxide|response to hypoxia|release of cytochrome c from mitochondria|liver development|detection of oxygen|acetylcholine-mediated vasodilation involved in regulation of systemic arterial blood pressure|DNA binding|superoxide dismutase activity|protein binding|mitochondrion|mitochondrial matrix|regulation of transcription by RNA polymerase II|glutathione metabolic process|superoxid…	WP1533,WP2525,WP5413,WP15,WP408,WP710,WP176,WP4673,WP3888,WP5233	Vitamin B12 metabolism|Trans-sulfuration, one-carbon metabolism and related pathways|IL-24 Signaling pathway|Selenium micronutrient network|Oxidative stress response|DNA damage response (only ATM dependent)|Folate metabolism|Male infertility|VEGFA-VEGFR2 signaling|Arsenic metabolism and reactive oxygen species generation	R-HSA-1280215,R-HSA-1592230,R-HSA-1643685,R-HSA-168256,R-HSA-1852241,R-HSA-212436,R-HSA-2151201,R-HSA-2262752,R-HSA-3299685,R-HSA-447115,R-HSA-449147,R-HSA-73857,R-HSA-74160,R-HSA-8862803,R-HSA-8863678,R-HSA-8950505,R-HSA-8953897,R-HSA-9020591,R-HSA-9614085,R-HSA-9615017,R-HSA-9645723,R-HSA-9711123,R-HSA-9734009	Cytokine Signaling in Immune system|Mitochondrial biogenesis|Disease|Immune System|Organelle biogenesis and maintenance|Generic Transcription Pathway|Transcriptional activation of mitochondrial biogenesis|Cellular responses to stress|Detoxification of Reactive Oxygen Species|Interleukin-12 family signaling|Signaling by Interleukins|RNA Polymerase II Transcription|Gene expression (Transcription)|D…
